# Supplementary material for: Local Food Environments, Suburban Development, and BMI: A Mixed Methods Study
Source: Int J Environ Res Public Health. 2018 Jul 2;15(7):1392. doi: 10.3390/ijerph15071392 (PMC6068516; doi:10.3390/ijerph15071392)
Supplement: Supplementary file 1 [file ijerph-15-01392-s001.zip]

Archive with 2 entries (2 files):
- Table S2.pdf
- Table S1.pdf
